# Supplementary material for: Computational clustering reveals differentiated coronary artery calcium progression at prevalent levels of pulse wave velocity by classifying high-risk patients
Source: Front Cardiovasc Med. 2023 May 16;10:1161914. doi: 10.3389/fcvm.2023.1161914 (PMC10228741; doi:10.3389/fcvm.2023.1161914)
Supplement: Supplementary file 2 [file Table2.xlsx]

## Sheet: Hoja1
			Variables stratified by age groups among clusters and the entire population
CLUSTER 1 (Low-risk)
Age (years)	N (%)	SEX (% male)	cfPWV (m/s)	CCS (Agatston units)	Right IMT (mm)	Left IMT (mm)	Carotid plaques	CV risk*
31-40	13 (6%)	11 (84.6%)	9.02 (1.45)	2.23 (6.11)	0.528 (0.0816)	0.645 (0.106)	1 (7.7%)	3.16 (2.87)
			8.76 [8.27, 10.1]	0 [0, 0]	0.530 [0.460, 0.597]	0.630 [0.571, 0.691]		2.53 [1.19, 3.00]
41-50	57 (27%)	45 (78.9%)	9.10 (1.66)	29.8 (69.4)	0.620 (0.116)	0.649 (0.115)	25 (43.9%)	8.23 (4.84)
			8.69 [8.07, 10.0]	0 [0, 30]	0.611 [0.516, 0.690]	0.650 [0.560, 0.706]		7.12 [4.79, 10.9]
51-60	89 (42%)	51 (57.3%)	9.52 (1.65)	102 (401)	0.670 (0.123)	0.697 (0.121)	43 (48.3%)	11.7 (6.24)
			9.19 [8.47, 10.6]	10.0 [0, 86.0]	0.657 [0.583, 0.726]	0.685 [0.616, 0.766]		10.1 [7.53, 15.8]
61-70	53 (25%)	32 (60.4%)	9.95 (2.03)	265 (490)	0.725 (0.125)	0.769 (0.132)	37 (69.8%)	11.4 (4.85)
			9.84 [8.68, 11.0]	26.0 [0, 344]	0.730 [0.630, 0.785]	0.750 [0.678, 0.838]		10.3 [7.67, 13.5]
71-80	2 (1%)	1 (50.0%)	6.83 (0.03)	28.5 (27.6)	0.720 (0.0764)	0.711 (0.209)	2 (100%)	12.3 (5.45)
			6.83 [6.81, 6.84]	28.5 [18.8, 38.3]	0.720 [0.693, 0.747]	0.711 [0.637, 0.784]		12.3 [10.3, 14.2]
TOTAL	214 (100%)	140 (65.4%)	9.46 (1.77)	116 (367)	0.662 (0.129)	0.699 (0.129)	108 (50.5%)	10.2 (5.83)
			9.20 [8.24, 10.5]	4.50 [0, 80.8]	0.653 [0.568, 0.730]	0.689 [0.617, 0.772]		9.07 [5.83, 13.5]
CLUSTER 2 (High-risk)
Age (years)	N (%)	SEX (% male)	cfPWV (m/s)	CCS (Agatston units)	Right IMT (mm)	Left IMT (mm)	Carotid plaques	CV risk*
31-40	4 (2%)	3 (75.0%)	10.7 (2.84)	3.50 (4.12)	0.433 (0.0560)	0.563 (0.0655)	1 (25.0%)	5.94 (1.85)
			9.48 [8.94, 11.2]	3.00 [0, 6.50]	0.433 [0.409, 0.457]	0.564 [0.514, 0.613]		5.79 [4.45, 7.28]
41-50	26 (16%)	24 (92.3%)	10.4 (1.75)	44.6 (93.8)	0.633 (0.114)	0.685 (0.151)	9 (34.6%)	12.4 (5.75)
			9.80 [9.12, 11.3]	0 [0, 45.8]	0.612 [0.531, 0.703]	0.660 [0.595, 0.728]		11.0 [8.36, 14.4]
51-60	50 (31%)	36 (72.0%)	11.9 (2.30)	171 (418)	0.674 (0.0991)	0.714 (0.133)	24 (48.0%)	16.3 (7.02)
			11.6 [10.5, 13.1]	44.5 [0, 111]	0.668 [0.600, 0.756]	0.715 [0.626, 0.777]		15.6 [10.5, 20.8]
61-70	68 (42%)	50 (73.5%)	12.8 (3.36)	362 (777)	0.742 (0.122)	0.797 (0.152)	47 (69.1%)	19.9 (7.57)
			12.0 [10.6, 15.1]	94.0 [4.25, 289]	0.737 [0.653, 0.794]	0.797 [0.680, 0.862]		19.2 [14.4, 23.3]
71-80	15 (9%)	9 (60.0%)	14.1 (2.65)	411 (542)	0.811 (0.155)	0.860 (0.224)	10 (66.7%)	27.0 (9.16)
			13.5 [12.3, 15.4]	42.0 [12.5, 688]	0.793 [0.680, 0.923]	0.779 [0.673, 0.995]		24.9 [20.5, 35.3]
TOTAL	163 (100%)	122 (74.8%)	12.2 (2.92)	248 (589)	0.702 (0.133)	0.754 (0.164)	91 (55.8%)	17.9 (8.34)
			11.7 [10.0, 13.8]	42.0 [0, 209]	0.699 [0.605, 0.780]	0.730 [0.642, 0.830]		16.8 [11.2, 22.7]
GENERAL POPULATION
Age (years)	N (%)	SEX (% male)	cfPWV (m/s)	CCS (Agatston units)	Right IMT (mm)	Left IMT (mm)	Carotid plaques	CV risk*
31-40	17 (4%)	14 (82,4%)	9.41 (1.91)	2.53 (5.61)	0.505 (0.0856)	0.626 (0.102)	2 (11.8%)	3.82 (2.88)
			8.95 [8.62, 10.1]	0 [0, 2.00]	0.508 [0.426, 0.548]	0.629 [0.570, 0.688]		2.78 [1.66, 6.53]
41-50	85 (22%)	71 (83.5%)	9.50 (1.80)	34.6 (77.0)	0.626 (0.116)	0.663 (0.127)	35 (41.2%)	9.53 (5.40)
			9.11 [8.24, 10.5]	0 [0, 30.0]	0.617 [0.525, 0.702]	0.654 [0.585, 0.714]		8.39 [5.66, 12.1]
51-60	142 (37%)	89 (62.7%)	10.3 (2.21)	126 (403)	0.672 (0.114)	0.702 (0.125)	67 (47.2%)	13.3 (6.84)
			9.90 [8.80, 11.6]	17.5 [0, 95.8]	0.661 [0.593, 0.739]	0.690 [0.621, 0.771]		11.6 [8.40, 17.3]
61-70	125 (32%)	86 (68.8%)	11.6 (3.12)	342 (716)	0.734 (0.123)	0.784 (0.142)	85 (68.0%)	16.6 (8.29)
			11.0 [9.29, 12.6]	67.0 [0, 311]	0.730 [0.640, 0.792]	0.779 [0.680, 0.853]		15.4 [10.3, 21.2]
71-80	17 (4%)	10 (58.8%)	13.2 (3.45)	366 (523)	0.800 (0.149)	0.842 (0.222)	12 (70.6%)	25.3 (9.97)
			12.8 [11.7, 15.1]	42.0 [9.00, 510]	0.774 [0.666, 0.917]	0.779 [0.666, 0.945]		22.9 [17.4, 33.9]
TOTAL	386 (100%)	270 (69.9%)	10.6 (2.69)	181 (504)	0.680 (0.132)	0.723 (0.146)	201 (52.1%)	13.7 (8.19)
			10.1 [8.77, 12.0]	14.0 [0, 132]	0.666 [0.590, 0.761]	0.700 [0.630, 0.799]		11.9 [7.69, 17.9]
*: Framingham 10-year risk
Results are expressed as mean (standard deviation) and median [interquartile range]
Abbreviations: cfPWV, carotid-femoral pulsewave velocity. CCS, coronary calcium score. IMT, intima-media thickness.
